# Supplementary material for: Metabarcoding of Soil Fungal Communities Associated with Alpine Field-Grown Saffron (Crocus sativus L.) Inoculated with AM Fungi
Source: J Fungi (Basel). 2021 Jan 12;7(1):45. doi: 10.3390/jof7010045 (PMC7826872; doi:10.3390/jof7010045)
Supplement: Supplementary file 1 [file jof-07-00045-s001.zip]

Archive with 2 entries (2 files):
- Supplementary material/Supplementary Figure .S1.tiff
- Supplementary material/Table_S1.xlsx
