# Supplementary material for: Metabarcoding of Soil Fungal Communities Associated with Alpine Field-Grown Saffron (Crocus sativus L.) Inoculated with AM Fungi
Source: J Fungi (Basel). 2021 Jan 12;7(1):45. doi: 10.3390/jof7010045 (PMC7826872; doi:10.3390/jof7010045)
Supplement: Supplementary file 1 [file jof-07-00045-s001.zip › Supplementary material/Table_S1.xlsx]

## Sheet: Foglio 1
Table S1. Taxonomic distribution, at Class level, of OTUs retrieved from the two sampled sites (Morgex: MG; Saint Christophe: SC) at Y1 (year 1) and Y2 (year 2). Data are expressed as percentage (mean ± standard deviation). Different letters indicate significant differences (Anova; Mann-Whitney pairwise comparison; Bonferroni corrected p values; p<0.05).
		Y1		Y2
Phylum	Class	MG	SC	MG	SC
Ascomycota	Archaeorhizomycetes	0,00±0,00a	0,01±0,03a	0,00±0,00a	0,00±0,00a
	Dothideomycetes	12,22±3,53a	5,93±1,57b	7,87±2,19a	3,06±1,46b
	Eurotiomycetes	2,30±1,39a	1,14±0,52b	1,33±1,34a	1,32±1,02a
	Geoglossomycetes	0,00±0,00a	0,00±0,00a	0,04±0,11a	0,00±0,00a
	Laboulbeniomycetes	0,04±0,13a	0,01±0,02a	0,11±0,27a	0,00±0,00a
	Leotiomycetes	5,54±1,67a	3,69±2,07b	7,09±3,25a	3,33±1,59b
	Orbiliomycetes	0,32±0,45a	0,08±0,14a	0,28±0,25a	0,37±0,96a
	Pezizomycetes	1,00±0,95a	0,39±0,42a	1,41±1,46a	0,32±0,33b
	Saccharomycetes	0,37±0,51a	0,16±0,23a	0,12±0,29a	0,04±0,05a
	Sordariomycetes	8,94±2,05a	6,75±2,27b	9,66±2,63a	7,64±2,22a
	unidentified	0,33±0,40a	0,22±0,32a	0,89±0,70a	0,04±0,08b
Basidiobolomycota	Basidiobolomycetes	0,00±0,00a	0,02±0,04a	0,00±0,00a	0,00±0,00a
Basidiomycota	Agaricomycetes	25,20±4,37a	49,71±7,58b	31,13±9,18a	54,26±6,25b
	Agaricostilbomycetes	0,01±0,04a	0,00±0,00a	0,00±0,00a	0,01±0,02a
	Cystobasidiomycetes	0,01±0,03a	0,00±0,00a	0,10±0,29a	0,02±0,04a
	Dacrymycetes	0,15±0,24a	0,33±0,31a	0,08±0,19a	0,41±0,65a
	Exobasidiomycetes	0,00±0,00a	0,05±0,16a	0,08±0,15a	0,00±0,00a
	Geminibasidiomycetes	0,00±0,00a	0,03±0,08a	0,00±0,00a	0,00±0,00a
	Malasseziomycetes	0,00±0,00a	0,03±0,08a	0,00±0,00a	0,01±0,02a
	Microbotryomycetes	1,42±1,42a	0,92±0,54a	0,90±0,62a	0,88±0,71b
	Pucciniomycetes	2,10±1,09a	1,67±0,50a	0,67±0,54a	0,93±0,56a
	Tremellomycetes	16,02±4,93a	6,61±1,67b	13,63±3,53a	8,59±1,81b
	unidentified	0,14±0,20a	0,17±0,19a	0,20±0,24a	0,19±0,24a
	Ustilaginomycetes	0,08±0,13a	0,30±0,29a	0,06±0,19a	0,73±0,42b
Blastocladiomycota	unidentified	0,06±0,11a	0,00±0,01a	0,09±0,17a	0,00±0,01a
Chytridiomycota	Chytridiomycetes	0,00±0,00a	0,04±0,11a	0,00±0,00a	0,00±0,00a
	Lobulomycetes	0,00±0,00a	0,02±0,05a	0,00±0,00a	0,14±0,23a
	Rhizophlyctidomycetes	0,00±0,00a	0,01±0,03a	0,00±0,00a	0,07±0,18a
	Rhizophydiomycetes	0,06±0,12a	0,00±0,00a	0,10±0,21a	0,02±0,06a
	Spizellomycetes	0,06±0,07a	0,12±0,16a	0,01±0,03a	0,01±0,02a
	unidentified	1,34±0,90a	0,95±0,55a	1,91±1,20a	0,42±0,39b
Glomeromycota	Archaeosporomycetes	0,02±0,07a	0,00±0,00a	0,00±0,00a	0,00±0,00a
	Glomeromycetes	0,48±0,55a	0,18±0,19a	0,68±1,04a	0,29±0,31a
	Paraglomeromycetes	0,00±0,00a	0,03±0,06a	0,00±0,00a	0,00±0,00a
	unidentified	0,00±0,00a	0,01±0,04a	0,00±0,00a	0,00±0,00a
Kickxellomycota	GS19	0,09±0,21a	0,03±0,05a	0,10±0,25a	0,01±0,04a
	Kickxellomycetes	7,33±1,82a	7,06±0,75a	7,24±2,13a	9,34±1,49a
Mortierellomycota	Mortierellomycetes	2,92±1,30a	0,90±0,58b	5,63±3,41a	0,79±0,65b
	unidentified	0,00±0,00a	0,03±0,10a	0,00±0,00a	0,00±0,00a
Mucoromycota	Mucoromycetes	5,64±1,38a	3,42±1,38b	4,87±1,78a	1,32±1,08b
	unidentified	0,00±0,00a	0,01±0,02a	0,00±0,00a	0,00±0,00a
Olpidiomycota	Olpidiomycetes	0,44±0,36a	0,01±0,02b	0,00±0,00a	0,00±0,00a
Rozellomycota	Rozellomycotina_cls_Incertae_sedis	0,08±0,17a	0,01±0,04a	0,00±0,00a	0,01±0,02a
unidentified	unidentified	5,28±2,77a	8,94±4,82a	3,71±1,43a	5,43±5,78a
